# Supplementary material for: Classification of First-Episode Psychosis with EEG Signals: ciSSA and Machine Learning Approach
Source: Biomedicines. 2023 Dec 5;11(12):3223. doi: 10.3390/biomedicines11123223 (PMC10741114; doi:10.3390/biomedicines11123223)
Supplement: Supplementary file 1 [file biomedicines-11-03223-s001.zip]

Archive with 2 entries (2 files):
- Supplementary  Materials S1.xlsx
- Supplementary Materials S2.pdf
