# Supplementary material for: Classification of First-Episode Psychosis with EEG Signals: ciSSA and Machine Learning Approach
Source: Biomedicines. 2023 Dec 5;11(12):3223. doi: 10.3390/biomedicines11123223 (PMC10741114; doi:10.3390/biomedicines11123223)
Supplement: Supplementary file 1 [file biomedicines-11-03223-s001.zip › Supplementary Materials S1.xlsx]

## Sheet: FEP Group
Supplementary Materials S1: Demographic Informations of Participants
	Participant ID	Group	Gender	Nationality	Age	Dataset: (1/2)
1	sub-1824	Psychosis	F	White	21.49	1
2	sub-1983	Psychosis	M	White	19.35	1
3	sub-1990	Psychosis	F	Black	17.59	1
4	sub-1998	Psychosis	F	Asian	21.73	1
5	sub-2000	Psychosis	M	White	16.47	1
6	sub-2002	Psychosis	M	White	23.05	1
7	sub-2015	Psychosis	M	Mixed	20.88	1
8	sub-2018	Psychosis	M	White	19.12	1
9	sub-2020	Psychosis	F	Black	14.31	1
10	sub-2028	Psychosis	M	White	30.77	1
11	sub-2034	Psychosis	M	Black	26.63	1
12	sub-2041	Psychosis	M	White	20.39	1
13	sub-2054	Psychosis	F	Black	21.51	1
14	sub-2067	Psychosis	M	Black	21.89	1
15	sub-2070	Psychosis	F	White	34.73	1
16	sub-2072	Psychosis	F	Black	20.81	1
17	sub-2081	Psychosis	M	White	35.91	1
18	sub-2086	Psychosis	M	Black	23.46	1
19	sub-2089	Psychosis	M	Black	15.99	1
20	sub-2092	Psychosis	F	Undisclosed	22.93	1
21	sub-2093	Psychosis	M	White	21.36	1
22	sub-2095	Psychosis	M	White	21.02	1
23	sub-2105	Psychosis	M	White	20.36	1
24	sub-2109	Psychosis	M	White	14.17	1
25	sub-2117	Psychosis	M	Mixed	25.96	1
26	sub-2125	Psychosis	M	White	24.52	1
27	sub-2131	Psychosis	M	Black	17.2	1
28	sub-2133	Psychosis	M	White	18.93	1
29	sub-2134	Psychosis	M	White	26.66	1
30	sub-2135	Psychosis	F	White	12.96	1
31	sub-2138	Psychosis	M	White	26.22	1
32	sub-2141	Psychosis	F	Black	17.9	1
33	sub-2143	Psychosis	M	White	27.52	1
34	sub-2149	Psychosis	M	White	27.97	1
35	sub-2171	Psychosis	M	Black	22.41	1
36	sub-2178	Psychosis	M	Mixed	20.17	1
37	sub-2179	Psychosis	M	White	27.2	1
38	sub-2187	Psychosis	F	Black	23.34	1
39	sub-2195	Psychosis	M	Asian	29.24	1
40	sub-2197	Psychosis	M	White	30.53	1
41	sub-2218	Psychosis	F	White	19.39	1
42	sub-2170A	Psychosis	M	Mixed	29.11	1
43	sub-2174A	Psychosis	F	White	19.4	1
44	sub-2176A	Psychosis	M	Black	18.94	1
45	sub-2177A	Psychosis	F	White	21.41	1
46	sub-2184A	Psychosis	M	Black	23.44	1
47	sub-2217A	Psychosis	M	White	20.36	1
48	sub-2237A	Psychosis	F	Black	18.18	2
49	sub-2245A	Psychosis	M	White	27.07	2
50	sub-2246A	Psychosis	M	White	28.83	2
51	sub-2249A	Psychosis	F	White	14.34	2
52	sub-2252A	Psychosis	M	White	21.81	2
53	sub-2266A	Psychosis	M	White	25.3	2
54	sub-2276A	Psychosis	M	White	28.36	2
55	sub-2279A	Psychosis	F	Asian	33.36	2
56	sub-2318A	Psychosis	M	Black	20.72	2
57	sub-2336A	Psychosis	M	White	21.22	2
58	sub-2351A	Psychosis	M	White	19.36	2
59	sub-2367A	Psychosis	M	White	21.38	2
60	sub-2379A	Psychosis	M	Black	19.04	2
61	sub-2392A	Psychosis	F	White	20.95	2
62	sub-2397A	Psychosis	M	Asian	22.54	2
63	sub-2403A	Psychosis	F	Mixed	24.9	2
64	sub-2418A	Psychosis	F	Mixed	21.22	2
65	sub-2419A	Psychosis	F	White	26.19	2
66	sub-2431A	Psychosis	F	Black	27.29	2
67	sub-2448A	Psychosis	M	Black	23.38	2
68	sub-2476A	Psychosis	M	Black	20.95	2
69	sub-2477A	Psychosis	M	White	21.33	2
70	sub-2480A	Psychosis	M	White	29.73	2
71	sub-2498A	Psychosis	M	Black	27.14	2
72	sub-2503A	Psychosis	M	Asian	22.34	2
73	sub-2505A	Psychosis	M	Black	19.25	2
74	sub-2514A	Psychosis	F	Black	22.55	2
75	sub-2526A	Psychosis	M	Black	26.72	2
76	sub-2530A	Psychosis	M	White	15.9	2
77	sub-2578A	Psychosis	M	Asian	18.77	2
78	sub-2581A	Psychosis	M	Black	34.53	2

## Sheet: Ctrl Group
Supplementary Materials S1: Demographic Informations of Participants
	Participant ID	Group	Gender	Nationality	Age	Dataset:1/2
1	sub-1448	Control	M	White	15.73	1
2	sub-1971	Control	F	Black	22.44	1
3	sub-1989	Control	F	White	22.06	1
4	sub-1999	Control	F	Asian	22.83	1
5	sub-2009	Control	F	White	25.38	1
6	sub-2017	Control	M	Black	21.97	1
7	sub-2025	Control	M	Black	22.91	1
8	sub-2038	Control	M	Asian	21.39	1
9	sub-2044	Control	M	White	20.88	1
10	sub-2071	Control	M	Black	19.06	1
11	sub-2073	Control	F	White	16.07	1
12	sub-2082	Control	F	White	15.26	1
13	sub-2096	Control	M	White	19.28	1
14	sub-2110	Control	F	White	18.6	1
15	sub-2122	Control	M	White	22	1
16	sub-2124	Control	M	White	21.99	1
17	sub-2128	Control	F	White	21.35	1
18	sub-2129	Control	F	White	22.46	1
19	sub-2136	Control	M	White	19.66	1
20	sub-2137	Control	M	White	25.81	1
21	sub-2142	Control	F	White	20.79	1
22	sub-2196	Control	F	White	17.22	1
23	sub-2199	Control	M	White	27.01	1
24	sub-2213	Control	M	Asian	28.09	1
25	sub-2222	Control	M	White	30.48	1
26	sub-2223	Control	F	White	12.79	1
27	sub-2140A	Control	M	White	21.57	1
28	sub-2193A	Control	M	White	19.73	1
29	sub-2214A	Control	M	White	29.08	1
30	sub-2221A	Control	M	White	23.93	1
31	sub-2235A	Control	M	Asian	22.02	2
32	sub-2238A	Control	M	White	21.04	2
33	sub-2240A	Control	F	Black	38.25	2
34	sub-2259A	Control	M	White	20.08	2
35	sub-2262A	Control	M	White	36.99	2
36	sub-2267A	Control	F	White	29.02	2
37	sub-2268A	Control	M	White	20.46	2
38	sub-2269A	Control	M	White	25.9	2
39	sub-2290A	Control	F	Black	22.81	2
40	sub-2320A	Control	F	Asian	20.48	2
41	sub-2342A	Control	M	White	21.6	2
42	sub-2350A	Control	F	Asian	24.38	2
43	sub-2355A	Control	M	White	27.77	2
44	sub-2356A	Control	F	Mixed	24.8	2
45	sub-2372A	Control	M	White	29.48	2
46	sub-2384A	Control	M	White	21.99	2
47	sub-2387A	Control	M	White	19.91	2
48	sub-2389A	Control	M	Asian	21.28	2
49	sub-2406A	Control	F	White	20.97	2
50	sub-2426A	Control	F	Asian	18.45	2
51	sub-2430A	Control	F	Asian	19.52	2
52	sub-2442A	Control	M	White	18.95	2
53	sub-2456A	Control	M	White	19.87	2
54	sub-2479A	Control	M	Asian	19.18	2
55	sub-2494A	Control	F	White	31.75	2
56	sub-2496A	Control	M	Mixed	28.74	2
57	sub-2512A	Control	F	Asian	22.42	2
58	sub-2518A	Control	F	Asian	26.68	2
59	sub-2538A	Control	F	Asian	27.18	2
60	sub-2574A	Control	F	White	23.73	2
